# Supplementary material for: NiCo2S4/MoS2 Nanocomposites for Long-Life High-Performance Hybrid Supercapacitors
Source: Nanomaterials (Basel). 2023 Feb 10;13(4):689. doi: 10.3390/nano13040689 (PMC9960812; doi:10.3390/nano13040689)
Supplement: Supplementary file 1 [file nanomaterials-13-00689-s001.zip]

Archive with 1 entries (1 files):
- nanomaterials-2167523-supplementary.pdf
